# Supplementary material for: PTH1R Suppressed Apoptosis of Mesenchymal Progenitors in Mandibular Growth
Source: Int J Mol Sci. 2024 Nov 24;25(23):12607. doi: 10.3390/ijms252312607 (PMC11641607; doi:10.3390/ijms252312607)
Supplement: Supplementary file 1 [file ijms-25-12607-s001.zip]

Archive with 1 entries (1 files):
- ijms-3302210-supplementary.pdf
